# Supplementary material for: The Relationship between Mental and Somatic Practices and Wisdom
Source: PLoS One. 2016 Feb 18;11(2):e0149369. doi: 10.1371/journal.pone.0149369 (PMC4758644; doi:10.1371/journal.pone.0149369)
Supplement: S1 File — Comma separated value (csv) file from which all data analyses were performed. (CSV) [file pone.0149369.s001.csv]

	PID	grpID	skill	gender	age	education	income	hours	years	cogW	reflW	affW	maas	ta	chn	loc	ce_os	ce_pt	ae_per	ae_pr	ae_ec	gender.num	education.num	income.num	hours.num
1	2530724080	feldenkrais	intermediate	NA	NA	NA	NA	1001-10000	13	NA	NA	NA	NA	NA	NA	NA	NA	NA	NA	NA	NA	NA	NA	NA	5
2	2530883950	feldenkrais	expert	male	63	graduate	150000>	>40000	30	4.57	3.45	3.42	3.13	1.75	3.5	4.7	2.6	3.1	3	2.75	2	1	6	7	8
3	2530923188	feldenkrais	expert	NA	NA	NA	NA	20001-40000	21	3.57	4.09	2.83	4	2.35	3.57	4	3.4	3.2	2	1.5	2.75	NA	NA	NA	7
4	2531003925	feldenkrais	intermediate	NA	NA	NA	NA	1001-10000	11	4.64	4.18	4	4.6	1.15	4.57	4.4	3	2.9	2.5	2	2	NA	NA	NA	5
5	2531100996	feldenkrais	expert	male	63	some college	75000-99999	20001-40000	16	5	4.64	4.17	5.93	1.05	3.21	5	3.4	4	1.5	1.75	2	1	3	5	7
6	2531106090	meditation	intermediate	male	22	some college	35000-49999	101-1000	2	3.93	4.09	4.08	4.67	1.4	4	5.2	3.2	3.1	2.5	2.75	1.75	1	3	3	4
7	2531162061	meditation	novice	male	66	graduate	50000-74999	101-1000	17	4.14	3.73	3.5	3.33	2.05	4.36	4.7	2.8	2.4	3	2.5	3	1	6	4	4
8	2531202580	meditation	expert	female	42	bachelor	<$20000	>40000	19	4.86	4.64	4.58	4.93	1.25	3.57	4.6	3.8	3.7	2.75	2.25	2.25	2	5	1	8
9	2531270101	feldenkrais	intermediate	NA	NA	NA	NA	10001-20000	10	4.5	3.64	3.67	3.87	1.7	4.21	5.2	3.2	3	2.25	1.75	3.5	NA	NA	NA	6
10	2531325984	meditation	intermediate	female	36	graduate	35000-49999	101-1000	5	4.43	4.36	4.83	4.93	1.45	2.64	5.9	3	3.1	3	3.25	1.25	2	6	3	4
11	2531387328	feldenkrais	intermediate	NA	NA	NA	NA	101-1000	6	4.14	3.73	3.91	3.87	2.35	3.07	4.4	2.8	3.1	3	1.75	3	NA	NA	NA	4
12	2531400414	meditation	advanced	NA	NA	NA	NA	10001-20000	23	4.07	3.36	3.67	4.67	1.65	3.21	5	3.8	3.6	3.75	3.25	1.5	NA	NA	NA	6
13	2531461179	feldenkrais	expert	NA	NA	NA	NA	>40000	30	NA	NA	NA	NA	NA	NA	5	3.8	3.2	2.75	2.25	2	NA	NA	NA	8
14	2531485816	feldenkrais	NA	NA	NA	NA	NA	NA	NA	NA	NA	NA	NA	NA	NA	NA	NA	NA	NA	NA	NA	NA	NA	NA	NA
15	2531517129	meditation	intermediate	female	63	graduate	75000-99999	1001-10000	30	4.79	4.36	4.42	5.07	1.35	3.29	5.7	4	3.4	2	1.75	3.5	2	6	5	5
16	2531544874	meditation	advanced	female	43	graduate	75000-99999	1001-10000	12	4.79	4.45	4.33	5.13	1.85	3.14	4.8	3.8	3.1	2.5	2.75	2.25	2	6	5	5
17	2531556844	feldenkrais	intermediate	female	52	graduate	75000-99999	10001-20000	15	3.71	3.36	2.83	4	2.15	4.07	5	2.6	2.5	2.5	2	2.25	2	6	5	6
18	2531571756	meditation	intermediate	female	38	bachelor	150000>	20001-40000	12	4.64	3.64	3.92	4.93	1.7	3.79	5.4	2.8	3	2.25	1.75	2.5	2	5	7	7
19	2531640417	feldenkrais	NA	NA	NA	NA	NA	NA	NA	4.57	3.55	4.17	5.2	1.95	2.14	5.4	3	3	2.75	2	3	NA	NA	NA	NA
20	2531912873	feldenkrais	advanced	male	76	graduate	100000-149999	20001-40000	27	4.07	4	3.27	4.73	2.05	2.57	5.1	3.4	3.7	2.75	2	2.25	1	6	6	7
21	2531974614	meditation	intermediate	female	53	bachelor	150000>	101-1000	18	4.29	4.55	3.25	4.27	1.6	1.93	5.9	3.6	3.9	3	1.75	2.25	2	5	7	4
22	2532136260	meditation	intermediate	male	65	bachelor	150000>	10001-20000	10	4.71	3.36	4.17	4.47	1.95	4.14	4.1	2.4	2.9	2.5	1.75	2.5	1	5	7	6
23	2532146415	meditation	novice	female	34	bachelor	35000-49999	11-100	1	4.69	4.18	4.42	4.87	1.8	3.79	5.3	3.8	3.2	2.75	1	3.5	2	5	3	3
24	2532147243	meditation	intermediate	male	39	bachelor	35000-49999	101-1000	2	4.57	4	3.75	4.67	2.75	3.79	5.1	4	3.8	3.5	1.75	2.5	1	5	3	4
25	2532152128	feldenkrais	intermediate	female	52	graduate	100000-149999	1001-10000	12	4.29	4.18	4	4.13	2.55	3.29	5.3	3.2	3.5	3	2	2.75	2	6	6	5
26	2532190991	meditation	intermediate	NA	NA	NA	NA	1001-10000	9	NA	NA	NA	NA	NA	NA	5.2	4	3.4	2.25	2.5	2	NA	NA	NA	5
27	2532220327	meditation	intermediate	NA	NA	NA	NA	11-100	6	3.5	3.45	3.58	4.6	2.3	4.64	5.1	2.8	3	2	2.5	2.5	NA	NA	NA	3
28	2532251379	meditation	NA	NA	NA	NA	NA	NA	NA	NA	NA	NA	NA	NA	NA	5.1	3	3.2	2.25	3.5	1.25	NA	NA	NA	NA
29	2532278159	feldenkrais	intermediate	NA	NA	NA	NA	1001-10000	18	3.86	4.09	3.58	4.2	2.05	3.79	4.8	3	3.4	3.5	1.75	3	NA	NA	NA	5
30	2532310426	meditation	intermediate	male	34	graduate	<$20000	1001-10000	3	4	4	3	3.67	2.05	4.43	5.9	3.2	3	2.5	3	2.75	1	6	1	5
31	2532362103	feldenkrais	intermediate	NA	NA	NA	NA	101-1000	15	4.21	4.18	3.75	5	1.75	3.43	5.7	3.6	3.4	2.5	2.25	1.75	NA	NA	NA	4
32	2532429914	meditation	intermediate	male	47	graduate	75000-99999	101-1000	3	4.21	3.27	3.08	3.53	2.6	3	4.8	3	3.6	3.25	2.75	2.25	1	6	5	4
33	2532453986	meditation	intermediate	female	57	graduate	75000-99999	10001-20000	10	3.86	3.64	3.25	3.2	2.4	4.64	3.8	2.6	2.7	2.5	2.5	2	2	6	5	6
34	2532503989	feldenkrais	advanced	NA	NA	NA	NA	1001-10000	18	4.43	3.55	4	5.13	1.7	2.93	4.3	2.8	3.6	3.25	2.25	2.75	NA	NA	NA	5
35	2532570465	meditation	advanced	male	57	graduate	150000>	1001-10000	18	4.71	3.73	4.33	4.21	1.65	4.5	4.7	3	3.5	3	3.25	1.5	1	6	7	5
36	2532772919	feldenkrais	expert	female	56	graduate	100000-149999	1001-10000	16	3.57	3.18	3.25	4	2.45	3.5	3.8	2	2	3	3	2	2	6	6	5
37	2532777449	feldenkrais	intermediate	NA	NA	NA	NA	10001-20000	15	4.5	3.91	3.5	4.73	1.85	3.79	3.7	3	2.5	2.75	2.75	1.25	NA	NA	NA	6
38	2532806657	feldenkrais	advanced	female	63	graduate	75000-99999	>40000	26	4.29	3.91	4.58	4.47	1.55	3.71	4.5	3	2.7	3.25	2	3	2	6	5	8
39	2532905150	feldenkrais	intermediate	female	57	bachelor	75000-99999	1001-10000	20	4.21	3.91	3.75	3.13	1.3	3.36	5.6	3.2	3.3	2.75	1.5	3.25	2	5	5	5
40	2532908170	meditation	NA	NA	NA	NA	NA	NA	NA	NA	NA	NA	4.8	1.1	2.86	4.9	3.4	3.7	3	1.75	2.5	NA	NA	NA	NA
41	2532927540	meditation	intermediate	female	25	bachelor	20000-34999	101-1000	4	3.79	3.27	3	3.4	2.25	4.5	4.7	3	3.1	3	2	3	2	5	2	4
42	2532930767	meditation	NA	NA	NA	NA	NA	NA	NA	NA	NA	NA	NA	NA	NA	4	2	3.1	2.5	1.75	1.75	NA	NA	NA	NA
43	2533008606	feldenkrais	intermediate	female	58	graduate	50000-74999	1001-10000	5	3.07	4.55	3.17	4.67	1.3	3.71	5.9	3.4	3	2.5	2	2.75	2	6	4	5
44	2533121407	feldenkrais	advanced	NA	NA	NA	NA	1001-10000	18	4.14	3.36	3.25	3.47	2.2	3.79	4.6	3	3.4	2.75	2.25	3.25	NA	NA	NA	5
45	2533169105	feldenkrais	intermediate	NA	NA	NA	NA	10001-20000	17	4.93	4	3.83	4.87	1.85	4.07	6.3	2.8	2.8	3.25	2.25	2.5	NA	NA	NA	6
46	2533244052	meditation	NA	NA	NA	NA	NA	NA	NA	NA	NA	NA	NA	NA	NA	NA	NA	NA	NA	NA	NA	NA	NA	NA	NA
47	2533364588	meditation	novice	female	50	bachelor	50000-74999	11-100	3	3.64	2.55	3	3.07	2.45	4.5	4.8	1.6	2	3	2.25	3.25	2	5	4	3
48	2533391912	feldenkrais	expert	NA	NA	NA	NA	20001-40000	30	NA	NA	NA	NA	NA	NA	NA	NA	NA	NA	NA	NA	NA	NA	NA	7
49	2534169240	meditation	NA	NA	NA	NA	NA	NA	NA	NA	NA	NA	4.73	1.74	3.57	4.9	3	3.3	1.25	1.5	2.75	NA	NA	NA	NA
50	2534290336	feldenkrais	novice	female	51	bachelor	150000>	1001-10000	6	4.14	4.18	4	4.87	1.6	4	5.1	3	3.6	2.75	2.25	2.25	2	5	7	5
51	2534300424	meditation	NA	NA	NA	NA	NA	NA	NA	3.64	3.18	3.25	2.33	2.8	4	4.6	3.2	2.7	3	2.25	3.25	NA	NA	NA	NA
52	2534498604	meditation	intermediate	female	61	graduate	35000-49999	NA	5	NA	NA	NA	NA	NA	NA	NA	NA	NA	NA	NA	NA	2	6	3	NA
53	2534646406	meditation	advanced	female	65	bachelor	75000-99999	1001-10000	15	NA	NA	NA	NA	NA	NA	NA	NA	NA	NA	NA	NA	2	5	5	5
54	2534774708	feldenkrais	expert	male	64	graduate	NA	>40000	36	4.79	4.18	3.67	4.33	1.95	4.86	4.7	3.4	3.3	3.25	1.75	1	1	6	NA	8
55	2534785100	meditation	novice	female	47	graduate	75000-99999	11-100	NA	4.43	3.73	3.92	4.53	2.1	3.86	3.5	3.4	2.9	3	2.5	2.75	2	6	5	3
56	2534822512	meditation	intermediate	female	29	graduate	20000-34999	101-1000	3	4.29	4.27	3.92	3.53	2.3	4.14	4.3	3	2.7	3	2.75	2	2	6	2	4
57	2534883839	meditation	intermediate	female	35	graduate	35000-49999	101-1000	8	4.93	4.64	4.33	5.2	1.45	2.71	5.7	3.8	3.5	3.25	2.5	1.5	2	6	3	4
58	2534958733	meditation	intermediate	NA	NA	NA	NA	1001-10000	12	4.64	4	3.5	3.93	1.75	3.79	4.2	3.2	2.5	2.5	2.25	2	NA	NA	NA	5
59	2534978725	meditation	intermediate	male	34	graduate	50000-74999	101-1000	4	4.14	3.64	4.08	3.93	2.45	3.14	5.8	3.2	3.8	3	2.5	2.25	1	6	4	4
60	2534999314	meditation	novice	NA	NA	NA	NA	1001-10000	2	4.86	4.27	4.83	4.27	1.9	4.64	3.4	3.4	3.1	2.75	2.75	2.5	NA	NA	NA	5
61	2535031557	meditation	intermediate	NA	NA	NA	NA	101-1000	6	4.64	4	3.92	4.07	1.65	4.36	4.7	3.4	3.3	2	2.75	2.5	NA	NA	NA	4
62	2535037048	meditation	advanced	NA	NA	NA	NA	1001-10000	22	4.5	4.55	3.67	5.33	1.2	4.21	4.2	3.6	3.5	2.5	3.5	1	NA	NA	NA	5
63	2535565762	meditation	advanced	male	32	graduate	150000>	1001-10000	6	4.14	4.09	3.92	4.86	1.35	3.93	5.8	3.6	2.9	2.5	2.5	2.5	1	6	7	5
64	2536011802	meditation	intermediate	male	57	graduate	75000-99999	101-1000	7	4.43	3.64	3.75	3.6	2.15	5	5	2.6	3.1	2.25	1.25	3.75	1	6	5	4
65	2536786695	meditation	intermediate	NA	NA	NA	NA	1001-10000	9	NA	NA	NA	3.79	1.8	2.93	5.8	3.2	3.2	2.75	3	2.5	NA	NA	NA	5
66	2537079757	meditation	novice	female	33	graduate	35000-49999	11-100	2	4.21	4.18	4	5.07	1.85	3.57	4.9	3.6	2.7	2.75	3	1.75	2	6	3	3
67	2537401844	feldenkrais	advanced	female	60	bachelor	100000-149999	10001-20000	18	4.29	4.27	4.25	4.93	1.5	4.14	5	2.8	2.8	2.75	3	1.5	2	5	6	6
68	2537402158	meditation	intermediate	female	70	bachelor	NA	NA	19	4.14	3.91	4.08	4.4	1.7	3.86	4	3.2	3.1	2.75	2.75	2	2	5	NA	NA
69	2537544238	feldenkrais	advanced	female	52	bachelor	50000-74999	>40000	13	4.29	4	3.75	3.73	2.2	4.14	4.7	3.6	3.6	2.5	1.75	3.25	2	5	4	8
70	2538034254	meditation	intermediate	female	29	bachelor	<$20000	101-1000	11	4.29	3	3.75	3.53	2.25	3.57	4	2.6	3.2	2.5	2.25	3.25	2	5	1	4
71	2538438262	meditation	novice	male	36	bachelor	150000>	1001-10000	7	3.71	4.27	3.83	4.13	2.25	2.86	5.4	4	4	2.75	1.75	2.75	1	5	7	5
72	2538536275	meditation	intermediate	female	66	bachelor	75000-99999	101-1000	3	3.62	3.27	3.42	4.2	1.9	4.69	5.5	3	3	2.5	2.25	3	2	5	5	4
73	2538556921	meditation	advanced	male	29	graduate	100000-149999	1001-10000	10	4.57	4	4.25	5.53	1.9	3.57	6.4	3.8	4	2.75	1.75	2	1	6	6	5
74	2538593603	meditation	intermediate	female	60	graduate	20000-34999	1001-10000	30	4.86	4.27	4.67	5.4	1.35	5.07	4.1	3	2.8	3.25	3.25	3	2	6	2	5
75	2538899118	meditation	novice	female	35	bachelor	100000-149999	11-100	17	4.14	4.09	3.83	3.43	2.05	3.57	4.8	3.2	2.6	2.5	1.5	2.75	2	5	6	3
76	2540806412	feldenkrais	NA	NA	NA	NA	NA	NA	NA	2.71	4.5	3.2	2.93	1.3	3.29	6.3	3.8	3.6	1.75	1.5	2.75	NA	NA	NA	NA
77	2541069411	meditation	intermediate	male	29	HS degree (or GED)	150000>	1001-10000	9	4.5	4	3.69	4.87	1.58	4	5.6	3.4	2.8	2.5	3	1.75	1	2	7	5
78	2541288929	meditation	NA	NA	NA	NA	NA	NA	NA	4.14	3.9	4.46	5.47	2.16	3.15	4.3	1.2	1.7	2	2.75	1.75	NA	NA	NA	NA
79	2541381116	meditation	advanced	male	47	graduate	100000-149999	1001-10000	19	4.43	4.36	4.08	5.07	1.3	3.64	5.1	3.6	3.56	2.25	2.25	1.75	1	6	6	5
80	2541381121	meditation	advanced	female	46	graduate	150000>	1001-10000	14	4.21	3.82	3.62	3.73	2.15	4.43	5.2	3.4	2.6	2.5	1.5	3	2	6	7	5
81	2541416189	meditation	advanced	male	49	some college	35000-49999	>40000	8	4.21	4.64	5	5.73	1.25	3.29	3.4	3.6	2.9	2.5	2.25	1	1	3	3	8
82	2541454502	meditation	novice	female	28	associates	<$20000	11-100	3	4.38	3.55	4.23	1.67	3.39	4.36	5.1	2.8	2.9	2.25	1.25	3.5	2	4	1	3
83	2541478656	meditation	intermediate	female	60	graduate	75000-99999	NA	40	3.29	3.17	3.5	3.31	1.55	3.67	4	3	2.71	3	3	2	2	6	5	NA
84	2541787799	meditation	intermediate	female	58	some college	100000-149999	1001-10000	17	4.07	4.64	4.46	4.2	1.15	3.71	4.4	3.2	3.11	3	2.5	1	2	3	6	5
85	2542606521	feldenkrais	expert	female	62	bachelor	150000>	1001-10000	13	4.07	4.27	3.23	4.27	1.3	3.5	4.6	3.2	3.2	3	2.75	2	2	5	7	5
86	2542718856	feldenkrais	NA	NA	NA	NA	NA	NA	NA	4.21	3.64	3.46	5	1.9	4.14	4.4	2.6	2.8	2.5	2.75	2	NA	NA	NA	NA
87	2542737843	meditation	intermediate	female	28	graduate	50000-74999	20001-40000	6	4.64	3.64	4.69	4.2	2	3.5	4.7	3.6	3.6	2	2.5	2	2	6	4	7
88	2543198372	meditation	intermediate	NA	NA	NA	NA	6-10	4	NA	NA	NA	NA	NA	NA	4.5	2.6	3.3	3	2.25	3.5	NA	NA	NA	2
89	2543298740	feldenkrais	NA	NA	NA	NA	NA	NA	NA	NA	NA	NA	NA	NA	NA	NA	3	NA	2	NA	NA	NA	NA	NA	NA
90	2543371203	meditation	NA	NA	NA	NA	NA	NA	16	NA	NA	NA	NA	NA	NA	5.2	3.6	3.5	2.5	2.75	1	NA	NA	NA	NA
91	2543444539	feldenkrais	advanced	female	56	bachelor	100000-149999	>40000	22	4.25	4	3.75	4.87	1.8	4.07	4.3	3.2	2.9	2.5	2.5	2.25	2	5	6	8
92	2543766197	feldenkrais	advanced	female	61	bachelor	100000-149999	1001-10000	23	3.93	3.8	3.77	3.62	1.8	4.46	4	3.2	3.33	2.75	2.67	2.5	2	5	6	5
93	2544091507	feldenkrais	expert	female	57	graduate	50000-74999	>40000	22	3.14	2.82	2.62	4.27	2.25	4.5	5.9	2.6	1.6	2.75	2.25	4	2	6	4	8
94	2545807302	feldenkrais	NA	NA	NA	NA	NA	NA	NA	NA	NA	NA	NA	NA	NA	NA	3.5	4	3	3.33	2.5	NA	NA	NA	NA
95	2548235104	feldenkrais	intermediate	female	43	graduate	100000-149999	1001-10000	7	4.93	3.82	4.85	5.47	1.15	3.86	5.7	2.4	3.44	3	2.75	1.25	2	6	6	5
96	2549512684	feldenkrais	novice	female	44	some college	75000-99999	101-1000	4	4.86	3.36	3.54	3.4	2.9	3.93	5.6	3.6	2.7	2.5	1.25	3.75	2	3	5	4
97	2549623262	feldenkrais	advanced	female	59	graduate	100000-149999	1001-10000	6	4.07	4.09	3.77	4.47	1.65	3.29	4.9	2.8	3.1	2.5	2.25	2	2	6	6	5
98	2549637275	feldenkrais	advanced	female	52	bachelor	35000-49999	1001-10000	6	4.21	4.36	4.62	5.27	1.3	3.36	4.8	3.8	3	2.75	3	2.25	2	5	3	5
99	2549776182	meditation	intermediate	female	37	graduate	100000-149999	10001-20000	3	4.36	3.73	3.85	4.2	2.25	3.43	4.7	3.4	2.8	2.5	2	3.25	2	6	6	6
100	2549842381	feldenkrais	advanced	NA	NA	NA	NA	1001-10000	20	NA	NA	NA	4.07	2.7	4.57	5.8	3.4	2.6	2.5	2	3.5	NA	NA	NA	5
101	2551019967	meditation	intermediate	male	46	graduate	150000>	1001-10000	5	3.86	3.36	3.08	4.8	2	3.64	4.8	3.2	2.9	2.5	2.75	1.75	1	6	7	5
102	2551412849	feldenkrais	intermediate	male	35	graduate	20000-34999	1001-10000	11	3.86	3.36	3.77	2.93	2.65	3.79	4.9	2.6	2.2	2.75	2.5	3	1	6	2	5
103	2552064278	feldenkrais	intermediate	female	60	graduate	150000>	101-1000	3	5	4	4.31	5.27	1.2	2.93	6	3	4	3	3	1.75	2	6	7	4
104	2552125554	feldenkrais	advanced	female	45	graduate	75000-99999	1001-10000	10	4.64	4	3.38	4.13	2	4.43	3.7	3.2	3.1	2.75	2.25	2.75	2	6	5	5
105	2552265028	feldenkrais	advanced	female	40	bachelor	50000-74999	1001-10000	19	4.21	4.18	3.92	4.27	2.35	3.07	4.8	3.6	3.5	3.5	2.25	2.25	2	5	4	5
106	2552506120	meditation	intermediate	male	26	graduate	<$20000	1001-10000	3	4.79	3.73	3.54	5.07	1.8	3.64	4.6	3.4	2.8	3.5	3.5	2.5	1	6	1	5
107	2553519855	feldenkrais	intermediate	male	44	NA	100000-149999	1001-10000	10	4.79	4.18	4	4.47	2	4	4.3	3.4	2.8	2.25	3.25	2.5	1	NA	6	5
108	2553596150	feldenkrais	expert	NA	NA	NA	NA	20001-40000	28	4.43	4.09	4.46	4.8	2.4	3.71	5	3	3.7	3	3	2	NA	NA	NA	7
109	2553633055	feldenkrais	advanced	female	63	some college	35000-49999	1001-10000	17	4.64	4	4	4.93	1.95	3.36	6.2	2.8	3.8	2.5	1.25	3.25	2	3	3	5
110	2553709796	feldenkrais	intermediate	female	55	graduate	100000-149999	1001-10000	15	4.86	3.91	3.77	4.36	2.4	3.71	5.1	3	3.7	3.25	1	3.25	2	6	6	5
111	2553766245	feldenkrais	intermediate	female	55	graduate	20000-34999	>40000	17	5	4.45	4	5.33	2.15	4.29	5	2.8	3.8	3.25	3	2.75	2	6	2	8
112	2553810641	feldenkrais	intermediate	female	68	bachelor	NA	1001-10000	10	3.93	3.57	3.25	4.33	1.85	3.57	4.6	2.6	2.5	2.75	2.5	2.25	2	5	NA	5
113	2553868856	feldenkrais	intermediate	female	53	bachelor	150000>	101-1000	6	3.79	3.27	3.54	2.87	1.35	3.86	5.6	1.4	2.8	3.5	2.25	2.75	2	5	7	4
114	2553902181	feldenkrais	expert	NA	NA	NA	NA	1001-10000	14	NA	NA	NA	NA	NA	NA	NA	NA	NA	NA	NA	NA	NA	NA	NA	5
115	2554182075	feldenkrais	advanced	female	54	associates	75000-99999	10001-20000	20	4	4	4	5.2	1.15	3.07	4.5	3.4	3.6	2.75	2.5	2.5	2	4	5	6
116	2554259070	feldenkrais	intermediate	male	39	graduate	NA	1001-10000	9	NA	NA	NA	NA	NA	3.43	3.5	3	3.3	2.75	3.5	1.5	1	6	NA	5
117	2554278699	feldenkrais	advanced	male	50	graduate	35000-49999	10001-20000	26	3.86	3.73	3.62	4.27	2.25	4.79	4.7	4	3.1	3	1.5	2.25	1	6	3	6
118	2554305137	feldenkrais	advanced	NA	NA	NA	NA	1001-10000	18	NA	NA	NA	NA	NA	NA	NA	3.75	3.22	2.75	2.5	1.75	NA	NA	NA	5
119	2554417312	feldenkrais	novice	female	66	graduate	50000-74999	<5	3	3.79	3.27	3.85	3.87	1.75	2.93	4.7	2.8	3.3	3	2.25	2.25	2	6	4	1
120	2554561117	feldenkrais	advanced	female	63	some college	100000-149999	1001-10000	17	3.57	3	3.46	4.93	1.8	5.14	5.4	2.6	3.5	2.75	2.25	2.5	2	3	6	5
121	2554644782	feldenkrais	advanced	female	44	graduate	50000-74999	20001-40000	12	4.43	4.45	3.31	4.07	1.45	3.29	5	3.4	3.1	3.25	1.75	1.25	2	6	4	7
122	2554716079	feldenkrais	advanced	male	60	graduate	100000-149999	1001-10000	25	NA	NA	NA	3.25	NA	4.29	5.4	3.2	3	2.5	2.5	2.5	1	6	6	5
123	2554744438	feldenkrais	advanced	male	60	bachelor	NA	1001-10000	15	4.36	4.27	3.69	5.73	1.7	4.86	6.1	3.8	2.67	2.75	2.75	2	1	5	NA	5
124	2554800422	feldenkrais	intermediate	female	62	graduate	75000-99999	1001-10000	10	4.21	4	4.46	3.27	2.4	4.29	4.5	3	3.1	2.25	2.25	1.75	2	6	5	5
125	2554865203	meditation	advanced	male	48	graduate	150000>	101-1000	17	4.29	4.55	2.75	3.53	1.35	4	5.1	3.6	3.3	2.25	2.5	1.5	1	6	7	4
126	2554893855	meditation	NA	NA	NA	NA	NA	NA	NA	2.92	3.64	3.31	2.8	2.7	3.21	4.9	3	2.3	2.25	2.25	2.25	NA	NA	NA	NA
127	2554927583	feldenkrais	intermediate	female	58	graduate	150000>	1001-10000	14	4.29	3.73	3.31	5.33	1.7	3.21	4.9	2.8	3.5	3	2.75	1.75	2	6	7	5
128	2555033562	feldenkrais	intermediate	female	50	graduate	150000>	101-1000	2	4.14	4.09	3.85	4.73	1.65	4.14	5	3.6	4	3.25	2.67	2.5	2	6	7	4
129	2555054402	feldenkrais	advanced	female	54	bachelor	75000-99999	101-1000	23	3.79	3.36	3.23	4.73	1.85	5	2.8	3	1.9	2.25	3	1.75	2	5	5	4
130	2555064248	feldenkrais	advanced	female	59	some college	75000-99999	1001-10000	23	3.86	3.36	2.85	3.53	2.45	3.57	4.1	3.2	3.7	2	1.25	4	2	3	5	5
131	2555119386	feldenkrais	novice	male	47	associates	75000-99999	6-10	NA	4.14	3.36	3	4.4	2.85	3.36	4.5	3.2	3	3	2.25	3.25	1	4	5	2
132	2555168078	feldenkrais	advanced	female	48	bachelor	100000-149999	20001-40000	17	3.57	4.27	3.69	3.67	1.9	4.64	5.3	1.8	2.2	2.75	3	2.25	2	5	6	7
133	2555331089	feldenkrais	advanced	male	60	bachelor	<$20000	1001-10000	6	3.77	3.73	3.31	4.2	1.68	3.5	5.6	2.6	2.7	2	2.67	1.75	1	5	1	5
134	2555336711	feldenkrais	advanced	female	67	bachelor	20000-34999	10001-20000	15	4.36	3.45	4.08	5.27	2.2	3.86	3.2	3	3.7	2.5	2	2	2	5	2	6
135	2555344532	feldenkrais	advanced	female	56	bachelor	100000-149999	1001-10000	12	4.43	3.45	3.54	4.93	1.9	5.36	5.5	2.6	2.6	2.25	2.75	1.5	2	5	6	5
136	2555348620	feldenkrais	novice	NA	NA	NA	NA	1001-10000	10	NA	NA	NA	NA	NA	NA	NA	NA	NA	NA	NA	NA	NA	NA	NA	5
137	2555745680	feldenkrais	advanced	female	46	graduate	150000>	1001-10000	10	3.86	3.64	3.15	5.27	1.05	2.14	5.8	2.6	3	2.75	2.25	2.25	2	6	7	5
138	2556012559	feldenkrais	NA	NA	NA	NA	NA	>40000	NA	NA	NA	NA	NA	NA	NA	NA	NA	NA	NA	NA	NA	NA	NA	NA	8
139	2556453202	feldenkrais	expert	female	44	graduate	50000-74999	20001-40000	20	4.29	4.36	3.92	5.8	1.15	4.93	4.5	3	3	3	3.75	1.25	2	6	4	7
140	2556555035	feldenkrais	expert	male	64	graduate	100000-149999	>40000	40	4.93	4.64	4.77	5.93	1.5	4.79	5.2	4	3.7	2.25	2	2.5	1	6	6	8
141	2556831721	meditation	intermediate	female	65	graduate	75000-99999	>40000	40	3.77	3.27	4	3.6	2	3.43	3.9	3.2	2.8	2.75	2	3	2	6	5	8
142	2557176492	feldenkrais	intermediate	female	54	less than HS	NA	11-100	3	3.67	3.9	3.67	4.71	1.95	3.38	4.3	3.4	3.6	1.25	1.67	2.75	2	1	NA	3
143	2557452541	feldenkrais	advanced	female	61	bachelor	NA	>40000	26	4.08	4.18	2.92	4.13	1.8	3.29	4.4	3.4	3.3	2.75	2.5	2.25	2	5	NA	8
144	2557686532	feldenkrais	intermediate	female	69	bachelor	100000-149999	>40000	15	4.57	4.09	3.62	4.8	1.74	3.71	5.8	3.5	3.3	1.75	2	2.5	2	5	6	8
145	2557709058	feldenkrais	expert	male	63	graduate	100000-149999	1001-10000	20	4.64	4.09	4	5.4	1.15	3.21	6.5	3.6	3.5	2.25	3	2	1	6	6	5
146	2558738428	feldenkrais	advanced	male	53	graduate	50000-74999	10001-20000	22	4.29	4.36	3.69	4.47	1.6	2.93	4.6	3.6	3	2	1.67	2	1	6	4	6
147	2559993453	feldenkrais	intermediate	female	72	some college	100000-149999	10001-20000	4	5	4.55	3.69	3.47	1.45	4.14	5.3	3.2	3.8	2.75	3.25	1.5	2	3	6	6
148	2560226553	meditation	novice	NA	NA	NA	NA	6-10	NA	NA	NA	NA	NA	NA	NA	NA	NA	NA	NA	NA	NA	NA	NA	NA	2
149	2560855368	feldenkrais	advanced	male	63	bachelor	100000-149999	10001-20000	15	4.43	3.55	3.62	4.73	1.75	4.14	5.2	3	3.2	2.75	2.5	2	1	5	6	6
150	2562307856	feldenkrais	advanced	female	55	graduate	50000-74999	1001-10000	8	4.57	4.36	3.62	4	1.75	2.57	6.6	3.6	3.7	2.75	3.75	1.25	2	6	4	5
151	2562654614	feldenkrais	NA	NA	NA	NA	NA	20001-40000	NA	NA	NA	NA	NA	NA	NA	NA	NA	NA	NA	NA	NA	NA	NA	NA	7
152	2564002830	feldenkrais	intermediate	female	54	some college	20000-34999	1001-10000	13	3.86	3.64	3.62	2.87	2.2	3.93	5	2.8	2.7	2.75	1.5	3	2	3	2	5
153	2564572043	feldenkrais	intermediate	female	45	bachelor	20000-34999	1001-10000	12	4	3.09	3.69	3.8	2.4	2.79	4.7	3.2	3.7	3	1.75	2.75	2	5	2	5
154	2568377171	feldenkrais	NA	NA	NA	NA	NA	NA	NA	NA	NA	NA	4.86	2.5	3.86	4.3	2.8	3.7	2.5	2	2.25	NA	NA	NA	NA
155	2569736683	ballet	intermediate	female	22	some college	100000-149999	101-1000	4	3.64	3.5	3.46	2.6	2.45	3.64	6	3.2	3.2	2.5	1.25	3.75	2	3	6	4
156	2569737348	ballet	intermediate	female	30	graduate	20000-34999	>40000	9	4.29	3.33	3.62	3.73	2.05	3.86	5.1	3.2	3.2	2.75	2.75	2.25	2	6	2	8
157	2569739233	ballet	expert	female	24	bachelor	20000-34999	NA	21	3.14	3.25	3.62	4.33	1.6	3.21	5.7	2.6	3.2	1.75	3	2.5	2	5	2	NA
158	2569739433	ballet	advanced	female	29	bachelor	75000-99999	>40000	24	3.36	3.5	3.15	3.6	1.9	4.29	5.8	2.8	2.6	2	3.25	3	2	5	5	8
159	2569739703	ballet	novice	female	23	bachelor	150000>	101-1000	3	3.64	3.42	2.69	4.73	2.2	3.14	5.8	3.2	3	3.25	2	2.67	2	5	7	4
160	2569740724	ballet	advanced	female	25	bachelor	75000-99999	1001-10000	10	4.71	3.58	4.08	3.47	2.2	4.36	5.9	3.4	3	2	1	4	2	5	5	5
161	2569742929	ballet	advanced	female	26	graduate	20000-34999	1001-10000	18	4	3.33	3.62	4.07	2.1	4.29	4.5	3.4	2.7	2.75	2.5	2	2	6	2	5
162	2569748570	ballet	intermediate	female	27	bachelor	20000-34999	101-1000	3	3.77	3.5	2.38	5.47	2.75	2.71	6.4	2.8	4	2	2	3.75	2	5	2	4
163	2569748974	ballet	advanced	female	25	graduate	20000-34999	10001-20000	20	3.79	3.33	3.77	4.07	1.3	4.29	5.7	2.8	2.5	3.25	1.5	1.75	2	6	2	6
164	2569749096	ballet	expert	female	30	bachelor	75000-99999	10001-20000	22	4.29	4	4.46	5	1.35	3.86	4.7	3.8	3.6	3.25	2	1.5	2	5	5	6
165	2569755004	ballet	intermediate	female	28	graduate	20000-34999	1001-10000	7	3.64	4	4.08	2.4	2.7	4.71	4.5	4	2.9	2.75	1.5	4	2	6	2	5
166	2569755722	ballet	expert	female	44	bachelor	50000-74999	>40000	35	4.93	3.58	4.08	4.6	2.7	2.64	5.1	3.4	3.6	3.75	2.25	2	2	5	4	8
167	2569756700	ballet	advanced	female	19	some college	100000-149999	1001-10000	16	4.21	3.58	3.46	4.4	1.8	3.93	5.5	3	2.9	2.5	1.75	3	2	3	6	5
168	2569760786	ballet	NA	NA	NA	NA	NA	NA	NA	NA	NA	NA	NA	NA	3.64	5.3	3	4	3	2	2.5	NA	NA	NA	NA
169	2569763133	ballet	novice	male	28	graduate	20000-34999	101-1000	3	4.36	4.17	3	5.33	1.4	3.43	5.6	3.6	2.7	3	2.5	1.5	1	6	2	4
170	2569763504	ballet	expert	female	20	some college	<$20000	10001-20000	16	4.14	3	2.92	4.73	1.55	2.79	6	2.6	3.6	2.5	1.5	3.5	2	3	1	6
171	2569764960	ballet	NA	NA	NA	NA	NA	NA	NA	NA	NA	NA	NA	NA	NA	NA	4	3.3	2.5	2.5	1.25	NA	NA	NA	NA
172	2569778239	ballet	novice	female	24	bachelor	20000-34999	6-10	NA	4	3.25	3.15	4.07	2.65	4.14	4.7	2.8	3.2	2.75	1.75	2.75	2	5	2	2
173	2569785634	ballet	advanced	male	18	some college	75000-99999	1001-10000	8	3.79	2.58	2.69	3.47	2.1	3.79	4.3	2.6	2.5	2	2.75	2	1	3	5	5
174	2569793983	ballet	advanced	female	20	some college	75000-99999	>40000	11	3.86	3.08	4	4.4	1.8	3.79	5.7	4	3.7	3	2.25	3	2	3	5	8
175	2569804658	ballet	NA	NA	NA	NA	NA	NA	NA	NA	NA	NA	NA	NA	3.14	5.7	3	3.2	2.5	2.25	3	NA	NA	NA	NA
176	2569814968	ballet	intermediate	female	29	graduate	50000-74999	1001-10000	25	3.79	3.42	3.69	3.93	2.4	2.43	5.6	2.6	3.6	3	1.5	3.75	2	6	4	5
177	2569823077	ballet	intermediate	female	18	HS degree (or GED)	NA	NA	14	5	4.17	3.38	4.67	1.4	3.64	5.1	3.8	3.1	3.25	1.5	3.25	2	2	NA	NA
178	2569882837	ballet	advanced	female	19	some college	NA	>40000	16	4.14	3.58	2.15	3.27	2.15	3.07	6.2	2	3.5	2.25	2.25	2.25	2	3	NA	8
179	2569901675	ballet	intermediate	female	18	HS degree (or GED)	50000-74999	20001-40000	10	3.86	3.33	3.08	3.33	2.95	4.15	4.7	3.2	2.5	3	2.25	2.25	2	2	4	7
180	2569901760	ballet	expert	female	21	HS degree (or GED)	100000-149999	20001-40000	16	4.07	3.92	3.31	3.6	1.9	3.79	5.9	3.8	3.9	2.25	2	2.5	2	2	6	7
181	2569915816	ballet	NA	NA	NA	NA	NA	NA	NA	NA	NA	NA	3.07	1.35	3.64	5.8	3.6	3.3	1.75	1.5	2.75	NA	NA	NA	NA
182	2569952441	ballet	advanced	female	19	some college	75000-99999	10001-20000	15	3.71	3.5	3.38	3.6	2.3	4.21	4.3	3	2.9	2.25	2	2.75	2	3	5	6
183	2569956843	ballet	advanced	female	25	bachelor	20000-34999	20001-40000	13	4.29	3.75	3.62	3.27	2.65	4	5.4	3.25	2.5	2.75	2	3	2	5	2	7
184	2569962244	ballet	advanced	female	19	some college	150000>	>40000	14	4.64	3.17	3.69	4.6	2.2	4.36	4.8	3.2	3.4	3.25	1	3.75	2	3	7	8
185	2570017251	ballet	NA	NA	NA	NA	NA	NA	NA	NA	NA	NA	NA	NA	NA	NA	3.6	2.4	2.25	3.25	2.5	NA	NA	NA	NA
186	2570035386	ballet	advanced	female	28	graduate	50000-74999	1001-10000	17	4.21	4	4.08	4	1.95	3.5	5.6	3.4	3.4	2.75	1.25	3.25	2	6	4	5
187	2570037668	ballet	advanced	female	22	some college	150000>	1001-10000	15	4.36	2.92	3.77	5	2.15	3.21	4.9	2.4	3.3	2.75	1.5	2.25	2	3	7	5
188	2570079841	ballet	advanced	female	28	graduate	35000-49999	20001-40000	20	4.36	4	4.08	4.73	2.35	4.57	5.8	3.2	3	3.25	1	4	2	6	3	7
189	2570141484	ballet	advanced	female	21	some college	<$20000	11-100	6	4	3.08	4.08	4.4	2.8	2.79	5.5	4	3.4	3	1	3.75	2	3	1	3
190	2570150891	ballet	expert	female	22	bachelor	35000-49999	10001-20000	15	4.14	4.17	4.08	4.4	2.85	2.29	5.4	3.2	3.5	2.75	1.75	2	2	5	3	6
191	2570162574	ballet	advanced	female	27	graduate	<$20000	10001-20000	21	4.14	3.67	3.69	4.07	2.75	3.86	5.8	3.6	3.1	2.75	1.75	3	2	6	1	6
192	2570185562	ballet	advanced	female	19	some college	100000-149999	>40000	15	4.64	3.5	3.77	4.13	1.6	4.36	5.3	3.4	3.9	2.75	2	2.75	2	3	6	8
193	2570186127	ballet	novice	female	26	bachelor	<$20000	11-100	4	3.57	2.75	2.31	2.8	3.6	3.79	4.4	2.6	3.1	2.75	1.75	2.5	2	5	1	3
194	2570245870	ballet	novice	female	19	some college	150000>	11-100	2	4.29	3.33	3.69	3.47	2	3.64	4.9	2.6	3.2	2.75	2.25	3.75	2	3	7	3
195	2570251179	ballet	intermediate	female	24	bachelor	20000-34999	10001-20000	20	4.14	4.08	4.08	4.07	2.15	4.57	4.4	3.4	2.8	3	1.5	3.25	2	5	2	6
196	2570265036	ballet	intermediate	male	21	bachelor	<$20000	101-1000	4	3.5	3.08	3.54	2.86	2.5	4.14	4	3	1.9	2.67	3.75	1.75	1	5	1	4
197	2570271746	ballet	advanced	female	19	some college	NA	>40000	16	NA	NA	NA	NA	NA	3.5	5.3	3.2	4	2.25	2	2	2	3	NA	8
198	2570346976	ballet	intermediate	female	25	graduate	50000-74999	1001-10000	10	4.07	3.5	3.54	3.33	2.15	3	5.4	3.2	3.3	2.5	2	3	2	6	4	5
199	2570614559	ballet	intermediate	female	29	graduate	50000-74999	101-1000	4	4.07	3.17	3.31	3.87	2	3.71	4.9	2.8	2.5	2.75	1.25	4	2	6	4	4
200	2570642383	ballet	advanced	female	24	graduate	<$20000	10001-20000	20	4.79	3.75	3.62	3.71	2.6	3.79	5.2	3.4	3.9	3	1	2.75	2	6	1	6
201	2570642404	ballet	novice	female	20	some college	NA	NA	2	4.29	3.36	3.27	4.47	1.95	3.69	6	3	2.5	3	2	3.25	2	3	NA	NA
202	2570685592	ballet	NA	NA	NA	NA	NA	NA	NA	NA	NA	NA	3.87	3	3.79	4.3	2.8	2.5	2.25	2.5	2.5	NA	NA	NA	NA
203	2570800890	ballet	novice	female	22	some college	<$20000	1001-10000	8	4.21	3.5	3.77	5.07	2.7	4.43	4.2	2.8	3.3	2.5	2.25	3	2	3	1	5
204	2570963908	feldenkrais	intermediate	female	68	graduate	20000-34999	1001-10000	13	4.14	3.36	3.23	4.87	2.3	4.43	4.4	3.4	2.7	2.75	3.25	2.5	2	6	2	5
205	2571169916	ballet	novice	female	20	some college	NA	11-100	2	4.29	3.83	4	3.67	1.7	4.57	5	4	2.9	2.5	1.25	2.75	2	3	NA	3
206	2571370173	ballet	advanced	female	26	bachelor	20000-34999	1001-10000	8	4.07	3.33	3.77	3.27	2.75	4.5	4.2	3.2	2.6	3.25	2.25	3.25	2	5	2	5
207	2571668848	ballet	expert	female	27	bachelor	20000-34999	>40000	20	5	3.42	4.23	4.13	2.15	3.07	5.4	3.4	3.7	3.25	1.75	4	2	5	2	8
208	2572079890	ballet	NA	NA	NA	NA	NA	NA	NA	NA	NA	NA	3.64	2.6	4.23	5.6	3.2	2.6	2.5	2	2.75	NA	NA	NA	NA
209	2572153059	ballet	intermediate	female	24	bachelor	100000-149999	101-1000	5	3.71	3.33	3.23	3.4	2.1	3.43	5.2	3.4	2.8	2.75	2.5	2.25	2	5	6	4
210	2572679350	ballet	intermediate	female	19	some college	150000>	101-1000	5	4.07	3.55	3.15	3.73	2.53	3.71	4.4	3	3.2	2.5	2	3.75	2	3	7	4
211	2572860766	feldenkrais	intermediate	male	44	graduate	20000-34999	11-100	2	5	3.82	4.38	5.8	1.8	2.79	4.4	3.2	3	3.25	1.25	3.5	1	6	2	3
212	2573097240	feldenkrais	intermediate	female	54	HS degree (or GED)	50000-74999	101-1000	NA	4	3.82	3.85	4.8	1.85	3.21	4.4	3	2.5	2.75	2.25	2	2	2	4	4
213	2573624170	feldenkrais	novice	female	26	graduate	35000-49999	11-100	NA	4.79	4.27	4	4.67	2.15	2.79	6.1	3	4	3.25	2	3.5	2	6	3	3
214	2573646705	feldenkrais	intermediate	male	35	bachelor	75000-99999	101-1000	9	4.21	4.45	3.69	4.53	2.2	3.36	5	3.2	3.7	2.5	2	3.25	1	5	5	4
215	2573798630	feldenkrais	novice	female	79	graduate	<$20000	101-1000	NA	4.79	3.73	3.38	5.13	1.4	3.71	5.2	2.8	3.3	3	2	2.75	2	6	1	4
216	2573863006	feldenkrais	intermediate	female	51	graduate	100000-149999	101-1000	2	4.14	3.91	3.15	3.87	1.4	3.93	5.4	3	3.2	2.75	2.5	2	2	6	6	4
217	2574353506	feldenkrais	intermediate	male	31	graduate	<$20000	101-1000	6	4.79	4.27	4.15	4.36	1.65	3.69	4.3	3.6	4	2.5	2	1.75	1	6	1	4
218	2574728520	feldenkrais	intermediate	female	48	graduate	50000-74999	101-1000	3	4.5	3.27	4.15	4.8	2.2	5.07	5.8	3	2.56	3.5	1	3	2	6	4	4
219	2574743715	feldenkrais	novice	female	61	graduate	100000-149999	6-10	0	4.07	4.18	3.77	4.6	1.65	3.5	5.7	2.8	2.9	3.25	2	2.5	2	6	6	2
220	2575134015	feldenkrais	novice	female	55	graduate	75000-99999	101-1000	2	3.64	3.91	4	2.6	2.55	2.64	5.3	2.8	4	3	1.25	4	2	6	5	4
221	2575702094	feldenkrais	expert	male	54	graduate	50000-74999	>40000	35	4.5	3.45	3.62	4.6	1.6	3.93	6	3.4	3.44	2.75	2	1.67	1	6	4	8
222	2576511180	ballet	advanced	female	19	some college	150000>	10001-20000	11	3.5	3.5	3.23	3.13	1.95	4.86	5.5	2.8	2.8	2	2.5	3.75	2	3	7	6
223	2576597219	feldenkrais	advanced	female	47	bachelor	50000-74999	20001-40000	12	4.21	4	3.46	5.53	2.25	3.79	5.7	2.8	3.11	2.5	2.5	2.5	2	5	4	7
224	2577133841	feldenkrais	novice	female	57	associates	NA	11-100	NA	4.29	3.45	3.62	2.67	1.95	4.36	4.9	3.2	3.1	2.5	2.5	2.25	2	4	NA	3
225	2577351722	feldenkrais	advanced	NA	NA	bachelor	NA	101-1000	9	NA	NA	NA	NA	NA	4.64	5	3.6	3.5	2.75	1.5	1.5	NA	5	NA	4
226	2577432977	feldenkrais	intermediate	female	72	bachelor	35000-49999	10001-20000	35	4.71	3.27	3.46	4.73	1.7	4.29	3.7	3.2	4	2.25	2.25	2.25	2	5	3	6
227	2577514831	feldenkrais	intermediate	female	60	graduate	75000-99999	1001-10000	3	3.57	3.55	3.54	3.4	2.15	3	4.2	3.2	3.4	2.5	1.75	3	2	6	5	5
228	2580141121	ballet	advanced	female	21	some college	150000>	20001-40000	18	3.5	3.75	3.15	3.6	2.25	2.57	5.9	3.6	4	2.75	1.75	2.5	2	3	7	7
229	2580500990	ballet	intermediate	female	26	graduate	20000-34999	101-1000	2	4.86	3.33	3.15	4.73	2.35	4.14	5.8	3.2	3.2	3.25	1.25	4	2	6	2	4
230	2580708394	ballet	intermediate	female	25	bachelor	150000>	1001-10000	10	3.93	4.08	2.46	3.53	2.1	3.07	6	3.4	3.6	2.5	2.5	2	2	5	7	5
231	2584876220	feldenkrais	intermediate	male	63	bachelor	20000-34999	11-100	9	4.07	3.73	2.92	4.87	2	4.43	5.3	3	3.1	3	1.75	2.5	1	5	2	3
232	2584893125	feldenkrais	intermediate	female	65	bachelor	50000-74999	101-1000	13	5	3.27	3.85	4.07	2.45	3.43	4.1	2.8	3.7	3.25	2	2	2	5	4	4
233	2584985639	feldenkrais	advanced	female	27	bachelor	20000-34999	1001-10000	7	4.71	3.09	4.15	4.87	1.55	3.21	4.9	3.6	3.9	3.25	1.5	2.25	2	5	2	5
234	2585422165	feldenkrais	intermediate	male	77	bachelor	NA	101-1000	4	4.21	3.73	3.08	4.13	1.45	3.57	4.9	2.8	3.4	2	3	2.25	1	5	NA	4
235	2587618539	ballet	advanced	female	18	HS degree (or GED)	100000-149999	>40000	15	4	3.42	3.92	4.07	1.7	4.07	6.2	2.8	2.5	2.5	2	2.5	2	2	6	8
236	2588180186	ballet	advanced	female	27	bachelor	<$20000	1001-10000	22	4.29	3.08	3.31	3.73	2.25	4.36	4.7	2.6	2.6	3	2.5	3	2	5	1	5
237	2589444383	feldenkrais	advanced	male	21	some college	150000>	101-1000	NA	3.71	3.91	3.77	4.4	2	2.86	3.7	3	3.1	2.75	2	2	1	3	7	4
238	2589588978	feldenkrais	intermediate	female	55	graduate	<$20000	1001-10000	7	4.29	4.55	3.54	5.4	1.05	3.71	5.5	3.2	2.8	2.75	2.25	1	2	6	1	5
239	2598443625	ballet	intermediate	female	21	some college	35000-49999	1001-10000	18	3.5	3.42	3.62	2.93	2.75	3.29	4.1	3.2	2.8	2.75	1.5	3.5	2	3	3	5
240	2625377916	feldenkrais	advanced	male	49	graduate	35000-49999	20001-40000	23	4.79	4.09	4.46	5.8	1.15	3.64	5.8	3.4	3.6	3	2.75	1.25	1	6	3	7
241	2625437022	feldenkrais	novice	female	40	some college	35000-49999	1001-10000	4	4.57	3.55	3.62	3.73	2.8	3.92	4	3.4	3.1	3	1.75	3.75	2	3	3	5
242	2625638406	feldenkrais	advanced	female	62	bachelor	20000-34999	>40000	20	4.43	4.64	3.77	4.6	1.9	3.46	5.2	3.5	3.2	1.75	2.5	3.25	2	5	2	8
243	2625801180	feldenkrais	expert	female	58	graduate	<$20000	>40000	25	3.36	4.09	3.62	4.67	3.11	3.93	5.8	3.4	3.2	2.75	3	2.75	2	6	1	8
244	2625814658	feldenkrais	advanced	male	33	graduate	50000-74999	101-1000	6	4.36	4.36	3.54	3.53	1.6	4.14	4.3	3.4	3.6	3.25	2.25	1.25	1	6	4	4
245	2625926089	feldenkrais	NA	NA	NA	NA	NA	NA	NA	NA	NA	NA	NA	NA	2.77	4.6	2.6	3.2	2.75	2.75	1.5	NA	NA	NA	NA
246	2625947644	feldenkrais	novice	female	34	some college	150000>	1001-10000	18	4	3.82	4	3.73	2.25	3.5	5.7	3.6	3.1	2.75	2.25	2.75	2	3	7	5
247	2626324573	feldenkrais	NA	NA	NA	NA	NA	NA	NA	3.71	NA	NA	4.71	2.89	2.5	3.67	2.6	3.3	1.75	3.25	1.25	NA	NA	NA	NA
248	2626330868	feldenkrais	novice	female	39	bachelor	100000-149999	101-1000	3	4.43	3.73	3.77	3.53	2.55	3.64	5	3.4	2.6	2	2	3.75	2	5	6	4
249	2626678736	feldenkrais	intermediate	female	60	some college	20000-34999	1001-10000	17	4.36	3.64	4.46	5.27	1.25	3.07	4.4	3	3.6	3	2.5	1.25	2	3	2	5
250	2626901419	feldenkrais	advanced	female	59	graduate	150000>	10001-20000	26	4.07	3.82	3.77	3.93	2.3	3.79	4.7	3	2.9	2.5	2.25	3	2	6	7	6
251	2627191694	feldenkrais	advanced	male	NA	associates	75000-99999	1001-10000	5	3.21	2.91	2.77	3.2	2.6	3.71	4.5	3.2	2.6	2.25	2.5	2.75	1	4	5	5
252	2627539397	feldenkrais	intermediate	male	NA	associates	75000-99999	1001-10000	4	2.79	2.73	2.69	3.13	2.8	3.14	4.3	2.8	2.8	2.5	2.25	3.5	1	4	5	5
253	2627623594	feldenkrais	novice	male	NA	associates	50000-74999	NA	5	2.79	2.82	3.15	2.87	2.5	3.36	4.3	2.8	2.7	2.25	1.75	2.25	1	4	4	NA
254	2627643016	feldenkrais	intermediate	female	NA	bachelor	75000-99999	11-100	1	2.64	2.91	2.54	3.07	2.55	3.21	4.1	3.2	2.8	2.5	2.25	2.75	2	5	5	3
255	2627659061	feldenkrais	intermediate	male	NA	associates	75000-99999	101-1000	2	2.71	3.09	3	2.87	2.75	3.21	4.3	3.4	2.8	2.25	2	2.75	1	4	5	4
256	2627670942	feldenkrais	intermediate	male	NA	bachelor	75000-99999	11-100	8	2.57	2.73	2.69	2.8	2.45	3.36	3.5	3	2.7	2.5	2.75	2.75	1	5	5	3
257	2627679393	feldenkrais	novice	male	NA	bachelor	75000-99999	101-1000	4	2.21	2.73	2.77	2.73	2.55	3.71	4.3	2.8	2.9	2	2.25	3.25	1	5	5	4
258	2627756725	feldenkrais	expert	female	64	some college	20000-34999	>40000	37	4.71	4.55	3.85	3.87	1.9	4.43	5.5	4	3.3	2.75	2	2	2	3	2	8
259	2627804362	feldenkrais	intermediate	female	29	associates	75000-99999	1001-10000	6	2.57	3.27	3.54	2.87	1.95	2.93	4.8	3.6	2.9	2.5	1.25	1.5	2	4	5	5
260	2627815291	feldenkrais	intermediate	male	29	associates	100000-149999	101-1000	5	2.5	3	3.54	3.13	1.9	2.93	4.6	3	2.7	3	1.25	1.5	1	4	6	4
261	2627818270	feldenkrais	advanced	female	32	associates	100000-149999	1001-10000	6	2.21	3	3.77	3.2	1.95	2.93	4.7	3.6	2.8	2.25	1.25	2	2	4	6	5
262	2627821423	feldenkrais	intermediate	male	35	bachelor	100000-149999	101-1000	4	2.43	3.45	3.31	3.33	1.95	3.14	4.6	3.4	2.9	2.75	1.25	2	1	5	6	4
263	2629031296	feldenkrais	advanced	female	65	bachelor	35000-49999	10001-20000	22	4.5	4.18	3.54	4.07	1.5	3.17	5.9	3.4	2.5	2.75	3.25	1.5	2	5	3	6
264	2629385642	feldenkrais	advanced	female	35	bachelor	NA	1001-10000	13	4	3.91	3.31	4.07	2.25	4.57	3.4	3.4	2.4	2.5	3	2.5	2	5	NA	5
265	2629704960	feldenkrais	intermediate	female	55	graduate	100000-149999	1001-10000	18	3.71	3.36	3	4	2.3	4.36	5	3	2.4	3	2.25	2	2	6	6	5
266	2629753153	feldenkrais	novice	female	64	graduate	100000-149999	101-1000	6	4.07	2.91	3.08	4.73	1.4	4.21	5.6	2.6	3.4	2.5	2.25	2.25	2	6	6	4
267	2629773791	feldenkrais	advanced	female	76	bachelor	<$20000	10001-20000	20	3.57	3.55	3.23	4.13	1.6	3.43	4.9	3	3	2.75	1.75	2.25	2	5	1	6
268	2629824305	feldenkrais	advanced	female	35	HS degree (or GED)	20000-34999	1001-10000	11	4.86	3.64	4.31	5.6	1.5	3.86	5.3	3.6	4	2.5	2.5	2	2	2	2	5
269	2631550077	feldenkrais	intermediate	female	31	graduate	35000-49999	101-1000	5	4.57	4.09	3.92	4.4	1.4	3	4.8	3	3.4	3	2.5	2	2	6	3	4
270	2631622465	feldenkrais	expert	male	49	graduate	35000-49999	20001-40000	20	4.64	4.09	3.92	4.07	1.9	3.93	5.3	3.8	3.9	1.75	1.5	1.75	1	6	3	7
271	2631764991	ballet	advanced	female	31	graduate	100000-149999	>40000	32	3.86	3.17	3.38	4.47	2.85	3.07	4.4	3.2	3.1	2.5	1.25	3.5	2	6	6	8
272	2632861122	feldenkrais	intermediate	female	62	bachelor	50000-74999	1001-10000	13	4.29	3.27	3.67	4.67	2.15	4	4.5	2.8	3.2	2.75	1.5	2.5	2	5	4	5
273	2632877299	meditation	advanced	NA	NA	NA	NA	1001-10000	4	NA	NA	NA	5.4	1.5	3.5	5.1	3.8	3.4	2	2.5	1	NA	NA	NA	5
274	2633278937	feldenkrais	intermediate	female	27	bachelor	20000-34999	1001-10000	13	4.36	4.09	4.38	4.67	1.65	2.21	5	3.4	3.8	3.25	1.75	2.25	2	5	2	5
275	2633376778	feldenkrais	advanced	female	35	bachelor	50000-74999	10001-20000	11	4.86	3.45	4.23	4.67	1.85	4.21	4.5	3	2.9	3.5	2.5	2.5	2	5	4	6
276	2634384679	feldenkrais	expert	male	60	bachelor	100000-149999	>40000	30	4.79	4.64	4.23	5.53	1.05	2.64	5.7	3.6	3.4	2.5	2.5	1.75	1	5	6	8
277	2635183516	alexander	expert	female	65	graduate	35000-49999	1001-10000	29	4.71	3	3.85	4.67	1.6	4.93	4.6	2.8	3.3	3.25	2.5	2.5	2	6	3	5
278	2635285704	alexander	advanced	male	62	bachelor	100000-149999	1001-10000	40	4.29	3.83	4	4.33	1.8	4.29	4.2	2.8	2.9	2.75	2.25	3	1	5	6	5
279	2635334296	alexander	NA	NA	NA	NA	NA	NA	NA	4.43	3.5	4.23	5.4	1.39	3.71	5.11	3.6	3.9	2.75	1.67	1.5	NA	NA	NA	NA
280	2635507432	alexander	intermediate	male	58	some college	50000-74999	1001-10000	23	4.57	3.33	4.23	5.6	1.25	2.5	5.7	2.8	3.7	2.25	2.5	2	1	3	4	5
281	2635714937	alexander	expert	male	55	associates	35000-49999	1001-10000	25	4.07	3.58	3.38	4.27	2.35	3.36	3.7	3.2	2.7	2.5	3	1.75	1	4	3	5
282	2635737011	alexander	NA	female	63	bachelor	NA	20001-40000	30	3.93	3.36	3.33	4.64	1.84	3	4	2.75	2.88	2.75	2.5	2.25	2	5	NA	7
283	2635917010	alexander	NA	NA	NA	NA	NA	NA	NA	4.31	4.08	3.77	4.53	1	3.71	5.4	3.2	3	2.75	3	1.75	NA	NA	NA	NA
284	2636277236	ballet	advanced	female	11	less than HS	150000>	<5	16	3.93	3.58	3.62	4.93	1.1	3.14	5.1	3	3.3	2.5	2.5	2	2	1	7	1
285	2636606942	alexander	expert	female	60	some college	50000-74999	1001-10000	35	3.93	3.5	3.92	4.4	1.95	4.71	4.4	4	3.1	2.25	3.25	1	2	3	4	5
286	2636703613	ballet	expert	female	11	graduate	150000>	20001-40000	48	4.43	3.17	3.85	4.93	1.63	3.71	6.6	2.6	3.9	1.75	2.5	1.75	2	6	7	7
287	2636897816	alexander	advanced	female	67	graduate	100000-149999	10001-20000	44	4.43	3.67	3.08	5.6	1.32	3.5	4.6	2.6	3.5	2.5	3	1.75	2	6	6	6
288	2637106949	alexander	expert	male	28	bachelor	<$20000	1001-10000	9	4.79	4	4.54	4.87	1.3	4.29	5.6	2.8	3.5	3	2.75	2.25	1	5	1	5
289	2637112115	alexander	advanced	female	61	some college	50000-74999	10001-20000	38	4.36	3.08	3.69	4.87	2.15	4.23	4.7	2.4	2.9	2.5	2.25	2.5	2	3	4	6
290	2637123656	alexander	advanced	female	48	bachelor	100000-149999	1001-10000	12	4.07	4.25	3.38	5.67	1.25	4.07	5.6	4	3.4	2.5	1.75	2.75	2	5	6	5
291	2637296045	alexander	NA	NA	NA	NA	NA	NA	NA	NA	NA	NA	4.93	2.85	3.86	6.4	2.8	2.38	3.25	2.5	3	NA	NA	NA	NA
292	2637302040	alexander	expert	female	55	graduate	75000-99999	>40000	34	4.29	4.42	4.15	4.93	2	3.79	5	2.6	3.2	2.5	1.5	2.25	2	6	5	8
293	2637607311	alexander	advanced	female	29	bachelor	50000-74999	1001-10000	10	4.71	3.33	3.46	4.6	1.85	2.71	5.8	3.4	3.9	3	1	2.75	2	5	4	5
294	2637655898	alexander	intermediate	female	NA	graduate	NA	101-1000	4	4.57	4	3.92	5.27	1.65	3.5	5.3	3.4	3.9	2.25	1.25	3	2	6	NA	4
295	2637673026	alexander	expert	female	50	graduate	50000-74999	10001-20000	30	3.71	3.42	3.15	5.4	1.45	3.07	4.4	2.6	4	3.75	2.75	2	2	6	4	6
296	2637826434	ballet	expert	female	47	graduate	100000-149999	>40000	39	4.29	2.45	3.31	4.47	1.8	3.21	4.7	3.4	3.4	2	2.25	4	2	6	6	8
297	2638040848	alexander	advanced	female	44	bachelor	75000-99999	1001-10000	20	3.86	3.58	4.08	5	2	2.86	3.9	3.2	3	2.5	2.25	2	2	5	5	5
298	2638085531	alexander	expert	female	60	graduate	150000>	1001-10000	36	4.86	3.42	4	5	1.45	4.29	6.1	2.6	3.2	3.25	2.75	1.5	2	6	7	5
299	2639119827	alexander	advanced	female	51	bachelor	150000>	20001-40000	20	4.79	4.33	4.23	5.27	1.55	4.43	5.1	3.2	2.5	2.5	2.5	1.5	2	5	7	7
300	2639139493	alexander	advanced	female	75	graduate	35000-49999	10001-20000	33	4.43	4.25	4.23	5.73	1.25	4.07	5	3.8	3.7	3.25	3.25	1.25	2	6	3	6
301	2639773179	alexander	NA	NA	NA	NA	NA	NA	NA	4.36	4	3.62	4.73	1.55	4.64	5.8	2.8	3.1	2.75	2.25	2.5	NA	NA	NA	NA
302	2640797476	ballet	expert	female	40	graduate	150000>	10001-20000	36	4.29	3.5	3.38	4.4	1.35	3.43	6.4	2.6	3	2.75	2.5	2	2	6	7	6
303	2640801100	alexander	advanced	female	50	graduate	150000>	>40000	20	4.43	3.67	4.08	4.4	2.15	5	5.4	3.6	3.2	3	1.75	2.25	2	6	7	8
304	2641848964	alexander	expert	female	31	bachelor	100000-149999	20001-40000	12	4.43	4.25	4.54	5.14	1.6	3.46	5.5	3.2	3.4	2.75	2	1.5	2	5	6	7
305	2642431236	ballet	advanced	female	19	some college	150000>	>40000	17	4.79	3.5	3.92	4.67	1.8	3.07	5.1	3.2	4	3	1.25	3.5	2	3	7	8
306	2642639479	alexander	advanced	female	39	bachelor	35000-49999	1001-10000	16	3.86	3.75	3.92	5.27	1.85	2.36	4.9	3.2	3.8	3.5	2.5	2.5	2	5	3	5
307	2643503057	alexander	expert	female	54	graduate	NA	1001-10000	16	4.5	4.58	4.08	5.6	1.15	2.5	4.7	3.4	3.89	2.75	3	1.5	2	6	NA	5
308	2644174779	alexander	intermediate	female	67	graduate	150000>	1001-10000	16	4.57	4.08	4.23	5	1.45	2.86	5.1	4	3.9	2.25	2.5	2	2	6	7	5
309	2644413422	alexander	expert	female	53	graduate	NA	1001-10000	NA	4.57	3.73	4.54	5.13	1.65	3.71	4.6	3.6	2.78	3	2.25	1.5	2	6	NA	5
310	2646559406	alexander	intermediate	female	42	bachelor	100000-149999	1001-10000	5	4.21	4	4.31	4.53	1.45	3.14	5.8	4	4	2.25	1.5	3	2	5	6	5
311	2646849734	alexander	intermediate	female	43	bachelor	75000-99999	1001-10000	6	4.86	3.92	3.69	4.8	1.95	3.21	5.8	3.6	4	3	2	2.5	2	5	5	5
312	2647496296	alexander	advanced	female	41	bachelor	35000-49999	1001-10000	25	3.79	4	3.62	5.27	1.26	2.43	6.4	3.4	3.5	2.75	2.5	2.5	2	5	3	5
313	2649134501	alexander	advanced	female	43	graduate	100000-149999	1001-10000	18	4.21	3.33	3.54	4.87	2.05	3.21	5.6	3.2	3.5	2.75	1.75	3.5	2	6	6	5
314	2651503626	alexander	advanced	female	60	bachelor	20000-34999	1001-10000	10	4.93	4	4.31	5	1.7	2.5	5.7	3.4	3.5	1.5	1.5	2	2	5	2	5
315	2655041487	alexander	advanced	female	32	graduate	<$20000	1001-10000	6	4	3.17	3.77	3.53	2.95	5.07	4	3.2	3.2	2.5	1.75	3.25	2	6	1	5
316	2656315581	alexander	intermediate	female	49	graduate	150000>	11-100	5	4.21	3.33	2.92	3.46	2.5	3.36	4.9	3	3.6	3	2.25	2.75	2	6	7	3
317	2658943784	alexander	advanced	female	48	bachelor	35000-49999	1001-10000	25	4.36	3.5	4.23	4.67	2.4	2.86	4	3.6	3.7	3.25	1	3	2	5	3	5
318	2660418505	alexander	advanced	female	33	graduate	20000-34999	10001-20000	9	4.71	4.17	4.31	5.47	1.45	3.71	5.5	3.4	3.6	3	1.75	2.75	2	6	2	6
319	2662751820	alexander	NA	NA	NA	NA	NA	NA	NA	NA	NA	NA	NA	NA	NA	5.4	3.4	3.7	3.25	2	2.25	NA	NA	NA	NA
320	2662780232	alexander	expert	female	70	graduate	150000>	10001-20000	NA	5	4.33	4.46	5.67	1.35	3.93	6	3.4	3.5	2.75	2.75	2.75	2	6	7	6
321	2664488806	alexander	expert	male	67	bachelor	150000>	10001-20000	40	3.43	3.73	3.58	5.27	1.32	3.86	5.4	2.8	3.1	2.5	2.5	2.5	1	5	7	6
322	2665878107	alexander	intermediate	male	44	graduate	35000-49999	10001-20000	8	3.86	3.08	3	4.53	2.35	3.71	5.2	2.8	2.8	2.25	1.75	2.5	1	6	3	6
323	2667669611	alexander	expert	female	64	graduate	50000-74999	10001-20000	33	3.93	3.67	3.31	5.13	1.95	3	5.4	3.2	3.6	2.5	2	2.5	2	6	4	6
324	2668566936	alexander	expert	female	52	graduate	50000-74999	10001-20000	32	3.93	3.58	4	5.13	1.7	3.14	5.6	3	3.2	3	2.25	1.75	2	6	4	6
325	2668672648	alexander	intermediate	female	28	bachelor	35000-49999	1001-10000	5	4.29	3.67	3.92	4.6	2	4.43	4.8	3.6	3.3	2.5	2.5	2.5	2	5	3	5
326	2668680153	alexander	expert	female	64	graduate	100000-149999	1001-10000	40	4.64	3.42	4.15	5.27	2.25	5	4.5	3.8	3.5	3	2	3	2	6	6	5
327	2669703875	alexander	NA	NA	NA	NA	NA	NA	NA	NA	NA	NA	4.33	NA	3.57	4.8	3.6	2.9	2.75	1.75	2.75	NA	NA	NA	NA
328	2671221704	alexander	expert	female	60	graduate	75000-99999	20001-40000	23	4.07	4.08	4.31	5.73	1.3	4.07	6.1	3.6	3.5	2.75	1.75	1.5	2	6	5	7
329	2672335008	alexander	intermediate	female	61	associates	100000-149999	101-1000	11	4.79	3	4.15	5.53	1.45	4.14	5.1	2.6	3.2	3.5	3	1.25	2	4	6	4
330	2673280360	alexander	expert	female	32	graduate	35000-49999	20001-40000	18	4.29	3.33	3.46	5	2	2.43	4.4	2.6	4	2.5	2.75	1.5	2	6	3	7
331	2674634539	meditation	intermediate	female	62	bachelor	35000-49999	10001-20000	19	4.29	3.64	3.92	4.33	1.6	4.29	4.3	3	3.4	3.25	2	1.75	2	5	3	6
332	2678608797	meditation	advanced	NA	NA	NA	NA	10001-20000	16	NA	NA	NA	NA	NA	NA	NA	NA	NA	NA	NA	NA	NA	NA	NA	6
333	2678946479	meditation	advanced	male	56	bachelor	150000>	1001-10000	17	4.29	3.73	3.85	4.47	1.45	3.57	4.5	3.4	3.3	3	2.75	1.75	1	5	7	5
334	2682149734	NA	NA	NA	NA	NA	NA	NA	NA	NA	NA	NA	4.27	2.35	3.21	4.6	3	3.5	2	2	3	NA	NA	NA	NA
335	2682174303	NA	NA	NA	NA	NA	NA	NA	NA	NA	NA	NA	5.07	1.75	5.5	4.3	3.2	3.3	3.25	2.5	2.5	NA	NA	NA	NA
336	2682238692	NA	NA	NA	NA	NA	NA	NA	NA	NA	NA	NA	4.47	1.75	4.36	5	2.6	2.2	2.75	2.5	2.75	NA	NA	NA	NA
337	2682254497	NA	NA	NA	NA	NA	NA	NA	NA	NA	NA	NA	4.6	2.5	4.07	3.4	3.2	3.2	3	2	2.75	NA	NA	NA	NA
338	2682310754	NA	NA	NA	NA	NA	NA	NA	NA	NA	NA	NA	4.13	2.25	3.36	4.8	2.4	2.7	2.75	2.25	2.75	NA	NA	NA	NA
339	2682330430	NA	NA	NA	NA	NA	NA	NA	NA	NA	NA	NA	4.73	1.85	3.57	5.1	2.8	3.56	3	2.75	1.75	NA	NA	NA	NA
340	2682335552	NA	NA	NA	NA	NA	NA	NA	NA	NA	NA	NA	5.2	1.42	4.31	5.8	3.8	4	2.5	2	1.75	NA	NA	NA	NA
341	2682440697	alexander	intermediate	female	56	graduate	75000-99999	101-1000	5	4.43	3.42	3.54	4	2.35	4.29	4.33	3.4	3.3	2.75	2	2.75	2	6	5	4
342	2682552705	alexander	advanced	female	60	bachelor	100000-149999	20001-40000	34	3.23	3.64	4.33	4.13	1.75	4	4.7	4	3.2	2.25	2.33	1.75	2	5	6	7
343	2682725950	alexander	advanced	female	55	graduate	100000-149999	10001-20000	38	4.86	3.92	4.36	5.5	1.65	4.57	5.8	2.8	3.44	2.25	2.75	2.75	2	6	6	6
344	2682910231	alexander	advanced	female	55	graduate	150000>	1001-10000	8	4.38	3.67	3.54	5.21	1.05	4.21	6	2.6	2.6	2.75	2.25	2	2	6	7	5
345	2683439314	alexander	advanced	female	35	graduate	75000-99999	1001-10000	13	3.07	3.08	3.17	3.4	2.5	4.36	5.4	2.6	1.7	3.75	3.25	2.5	2	6	5	5
346	2683779990	alexander	expert	female	60	graduate	35000-49999	1001-10000	33	4.71	3.42	3.62	5.53	1.65	4.5	4.2	2.4	1.5	2.75	2.75	1.5	2	6	3	5
347	2684055984	alexander	advanced	NA	NA	NA	NA	1001-10000	11	NA	NA	NA	5.13	NA	3.36	5.2	3.4	3.9	3.25	1.75	3.5	NA	NA	NA	5
348	2684139426	alexander	advanced	female	60	some college	NA	1001-10000	7	4.57	3.92	4.38	5.67	1.74	3.36	4.5	3.4	3.6	2.75	1.5	1.75	2	3	NA	5
349	2684501109	meditation	intermediate	NA	NA	NA	NA	20001-40000	8	NA	NA	NA	NA	NA	3	5.33	3.4	3.5	2	3	2.75	NA	NA	NA	7
350	2684505393	alexander	advanced	female	27	bachelor	<$20000	1001-10000	8	4.64	3.58	4.31	5.33	1.65	3.71	4.7	4	3.9	2.25	2	2.75	2	5	1	5
351	2684733369	meditation	intermediate	NA	NA	NA	NA	1001-10000	23	NA	NA	NA	NA	NA	NA	NA	NA	NA	NA	NA	NA	NA	NA	NA	5
352	2684868280	alexander	intermediate	female	67	graduate	75000-99999	101-1000	9	4.79	3.75	3.77	3.73	1.85	3.93	5.3	3.2	3.1	3	1.75	2.5	2	6	5	4
353	2685289423	meditation	advanced	NA	NA	NA	NA	1001-10000	8	NA	NA	NA	5.27	1.65	4.14	4.1	4	4	2.5	2.75	2	NA	NA	NA	5
354	2685319783	alexander	advanced	male	33	bachelor	35000-49999	101-1000	3	3.71	3.5	2.77	3.53	2.6	4.71	4.6	2.4	2.6	2	1.75	3.5	1	5	3	4
355	2685400240	alexander	advanced	female	44	graduate	50000-74999	1001-10000	22	4.5	3.67	4	5.07	1.85	4.29	5.6	3	3.7	2.75	2.25	2	2	6	4	5
356	2685465521	alexander	intermediate	female	60	graduate	150000>	11-100	2	4.36	4	3.46	4.53	1.15	3.29	4.9	2.6	3	2	3.25	1.25	2	6	7	3
357	2686579622	alexander	advanced	NA	NA	NA	NA	NA	40	NA	NA	NA	5.4	1.89	1.86	6.1	3.8	3.9	3	1.25	2.5	NA	NA	NA	NA
358	2686699827	alexander	expert	female	65	graduate	150000>	1001-10000	9	4.21	3.58	3.92	4.73	1.7	3.57	4.6	2.8	3	2.75	2.75	2	2	6	7	5
359	2687185342	meditation	advanced	male	52	graduate	150000>	1001-10000	26	3.93	4	3.69	4.2	1.3	4.21	4.6	3	2.9	2.25	2.25	2.75	1	6	7	5
360	2687660735	alexander	advanced	female	63	associates	35000-49999	10001-20000	22	3.79	3.33	3.15	3.53	2.35	3.43	5.4	3	2.9	2.25	2.25	3	2	4	3	6
361	2687905900	alexander	intermediate	female	24	bachelor	20000-34999	101-1000	4	3.79	3.42	3.38	4.13	1.9	3.64	5.4	3	3.2	2.25	2.75	2	2	5	2	4
362	2689683374	alexander	advanced	female	64	graduate	150000>	1001-10000	13	4.5	4	4.46	4.53	1.63	4.57	4.7	3.2	3.3	2.75	2	2.5	2	6	7	5
363	2689720341	alexander	advanced	female	63	bachelor	<$20000	10001-20000	33	4.07	3.67	4.15	4.13	1.95	3.36	4.5	3.2	3.1	2.75	2.25	1.75	2	5	1	6
364	2690592399	meditation	novice	NA	NA	NA	NA	11-100	2	NA	NA	NA	NA	NA	3.43	4.7	2	2.7	3	2.5	2.75	NA	NA	NA	3
365	2690732365	alexander	novice	NA	NA	NA	NA	11-100	NA	NA	NA	NA	4.13	1.5	4.86	5.2	2.6	3	2.75	2.75	1.5	NA	NA	NA	3
366	2691122873	alexander	expert	female	55	bachelor	35000-49999	10001-20000	26	4.14	3.83	4.62	4.13	1.9	3.5	5.6	3	3.6	3.25	3.25	1.25	2	5	3	6
367	2692123222	alexander	novice	male	49	bachelor	100000-149999	6-10	NA	4.14	4.08	4.08	4.87	1.4	3.43	5.6	3.8	3.9	3	1.75	1.75	1	5	6	2
368	2692774693	alexander	advanced	male	28	bachelor	100000-149999	1001-10000	5	3.93	4.08	3.46	4.36	1.75	3.21	4.7	3.2	3.6	2.75	2.5	2	1	5	6	5
369	2693366126	alexander	advanced	female	80	graduate	35000-49999	20001-40000	26	4.69	4.33	3.54	5.6	1.32	2.43	6.33	3.4	4	2.5	3	1	2	6	3	7
370	2695114516	meditation	NA	male	63	graduate	150000>	1001-10000	23	4.29	3.82	3.67	4.53	1.75	3.79	4.8	2.8	3.3	3.25	1.75	2.25	1	6	7	5
371	2699216752	alexander	intermediate	female	65	graduate	150000>	101-1000	3	5	4	4.46	4.53	1.8	4.29	4.7	3.4	3.7	3	2.25	1.5	2	6	7	4
372	2699277653	meditation	intermediate	male	53	graduate	50000-74999	101-1000	2	4.43	3.45	3.46	4.6	1.3	4.71	4.1	2.6	3	2	3	2.75	1	6	4	4
373	2699294505	meditation	novice	female	59	bachelor	100000-149999	101-1000	NA	4.14	3.91	3.92	3.47	2	4.36	5.2	3	2.4	2.5	2.33	2.25	2	5	6	4
374	2699357510	meditation	intermediate	male	68	graduate	100000-149999	1001-10000	20	4.14	3.82	3.77	4.07	1.6	4.86	4.8	3.2	2.5	2.25	1.75	2	1	6	6	5
375	2699711211	alexander	intermediate	female	34	graduate	100000-149999	1001-10000	4	4.29	4.08	3.69	4.67	2	3.71	5	3.6	3.9	2.5	2	2.5	2	6	6	5
376	2700571075	meditation	intermediate	female	60	graduate	NA	1001-10000	10	4.64	4.09	3.62	4.4	1.9	2.57	4.8	3.2	3.5	3	2.25	1.5	2	6	NA	5
377	2703196022	meditation	intermediate	male	33	graduate	100000-149999	101-1000	3	3.64	3.18	3.92	3.07	2.45	3.86	4.6	2.8	3	3.25	1.5	3	1	6	6	4
378	2703998061	alexander	intermediate	female	40	bachelor	<$20000	10001-20000	13	4.07	3.5	2.69	3.73	2.25	3.5	4.4	2.2	3.1	2.75	3	2.5	2	5	1	6
379	2704092951	alexander	advanced	male	26	some college	75000-99999	11-100	4	4.14	3.75	3.08	4.33	1.35	3.77	5.2	3.2	3.4	2	2.5	2.5	1	3	5	3
380	2704599346	meditation	intermediate	female	27	graduate	35000-49999	101-1000	7	4.43	4.27	3.92	4.27	1.7	3	5.6	3.4	4	3	2	3	2	6	3	4
381	2704873952	alexander	expert	female	58	bachelor	100000-149999	1001-10000	25	4.21	3.08	3.69	4.73	2	3.36	5	3	2.7	3.5	2.5	2.5	2	5	6	5
382	2707096134	meditation	intermediate	NA	NA	NA	NA	1001-10000	5	NA	NA	NA	NA	NA	NA	NA	NA	NA	NA	NA	NA	NA	NA	NA	5
383	2708179812	meditation	intermediate	female	49	bachelor	150000>	101-1000	3	4.36	3.73	3.54	4.13	2.4	3.86	3.7	3.4	3.2	2.75	2.25	2	2	5	7	4
384	2708251560	alexander	advanced	female	45	graduate	<$20000	1001-10000	11	2.85	3.42	3.31	4.33	2.45	3.43	5.1	3.4	2.3	2.75	1.75	3.5	2	6	1	5
385	2708326298	alexander	expert	female	59	some college	35000-49999	1001-10000	28	4.64	3.67	3.92	5.33	1.74	3.64	4.5	3	3.9	2.25	2.25	2.25	2	3	3	5
386	2708472794	alexander	advanced	female	43	graduate	100000-149999	1001-10000	13	3.79	3.33	3.46	4.53	1.8	3.36	5.1	3.2	3.2	2	2.25	2.75	2	6	6	5
387	2711215051	meditation	novice	male	19	some college	<$20000	6-10	NA	4.43	3.6	3.08	4.4	1.55	3.5	5.9	2	2.1	3	2.25	1.5	1	3	1	2
388	2711233653	meditation	novice	female	19	some college	<$20000	<5	3	3.86	3.73	4	3.2	1.95	3.71	5.5	2.8	2.8	2.75	2.25	3	2	3	1	1
389	2711240843	meditation	intermediate	female	NA	bachelor	20000-34999	11-100	1	4.36	4.27	2.77	5.27	1	2.79	6.8	3.6	3.6	3.25	2.5	1.75	2	5	2	3
390	2711262828	meditation	novice	male	19	some college	50000-74999	6-10	2	4.14	3.55	2.69	5	2.25	4.07	5.1	2.4	2.3	1.75	3.5	2	1	3	4	2
391	2711358983	meditation	NA	NA	NA	NA	NA	NA	NA	4.29	4.09	4.31	2.8	2.45	3.79	4.7	3.8	3	2.75	1.75	2.75	NA	NA	NA	NA
392	2711460380	meditation	NA	NA	NA	NA	NA	NA	NA	4.79	3.91	4.62	5.07	2.65	3.71	2.6	3.2	2.8	2.75	1.25	3.5	NA	NA	NA	NA
393	2711559938	meditation	novice	female	21	some college	100000-149999	<5	NA	3.92	2.82	2.77	2.93	2.4	5.21	4.4	2.8	2.7	2.75	2.25	3.75	2	3	6	1
394	2711665183	meditation	novice	female	18	HS degree (or GED)	150000>	<5	1	3.79	3.45	3.31	3.27	2.15	4.71	4.5	2.8	2.6	2.25	2	3	2	2	7	1
395	2711979980	meditation	novice	female	19	some college	150000>	<5	3	4.36	4.45	4.38	4.67	1.85	4.64	6.2	4	2	3	1.25	4	2	3	7	1
396	2712996784	meditation	novice	female	19	some college	100000-149999	<5	NA	3.5	3.45	3.77	3.47	2.75	5.07	5	4	2.5	2.75	1.5	4	2	3	6	1
397	2716917389	meditation	novice	female	20	some college	<$20000	11-100	NA	3.43	3.45	3.54	4.8	1.95	4.21	4.4	2.6	3	3.25	1.5	2.75	2	3	1	3
398	2717079629	ballet	expert	female	17	graduate	<$20000	>40000	41	5	5	3.8	4.67	1.59	1.71	5.67	2	2.8	2.75	3.25	1	2	6	1	8
399	2717983461	ballet	expert	female	66	graduate	<$20000	>40000	61	5	3.5	4.31	5.47	1.55	3.86	5.4	3	3.5	2.75	1.75	1.75	2	6	1	8
400	2719231627	ballet	expert	NA	NA	NA	NA	>40000	41	NA	NA	NA	NA	NA	NA	NA	NA	NA	NA	NA	NA	NA	NA	NA	8
401	2719392448	ballet	intermediate	NA	NA	NA	NA	NA	6	NA	NA	NA	NA	NA	NA	NA	NA	NA	NA	NA	NA	NA	NA	NA	NA
402	2719419136	ballet	expert	male	34	less than HS	50000-74999	10001-20000	23	3.86	2.75	3.54	3.8	2.05	3.93	4.4	3.2	3	2.25	3	2.25	1	1	4	6
403	2719667348	ballet	intermediate	female	21	less than HS	20000-34999	101-1000	2	4.14	3.17	3.15	4.13	2.3	3.64	4	2.8	2.9	3	2.25	3	2	1	2	4
404	2719690940	ballet	advanced	female	31	less than HS	<$20000	10001-20000	11	3.86	2.92	3.92	2.53	2.45	2.64	5.7	3.6	3.6	2.5	2.25	3.25	2	1	1	6
405	2721638865	meditation	novice	female	21	HS degree (or GED)	<$20000	1001-10000	6	4.93	3.91	4.08	4.53	1.85	4.29	4	3.2	2.2	2.25	1.5	3.5	2	2	1	5
406	2721818417	ballet	intermediate	female	21	less than HS	20000-34999	10001-20000	8	4.64	3.33	3.38	3.67	1.65	2.79	4.3	3	2.5	2.75	2.25	2	2	1	2	6
407	2723241171	ballet	intermediate	female	33	graduate	100000-149999	101-1000	1	4.64	2.92	3.69	4.73	1.8	4	5.3	3.8	3.5	2.5	2	1.5	2	6	6	4
408	2731667611	ballet	intermediate	NA	NA	NA	NA	<5	18	3.64	2.83	3.38	3.8	1.7	3.5	3.9	3.6	3.1	2.75	1.75	2.5	NA	NA	NA	1
409	2760221371	ballet	intermediate	female	27	less than HS	<$20000	101-1000	16	4.14	2.67	3.92	5.27	1.4	3.36	3.9	3.6	3	3	2.25	2.75	2	1	1	4
410	2761636774	ballet	novice	NA	NA	NA	NA	11-100	11	NA	NA	NA	NA	NA	NA	NA	NA	NA	NA	NA	NA	NA	NA	NA	3
411	2761704819	ballet	intermediate	female	42	graduate	50000-74999	NA	20	3.93	3.25	4.08	4.6	1.4	3.79	5.9	3.4	3.1	2.75	2.5	2.75	2	6	4	NA
412	2762221689	ballet	expert	NA	NA	NA	NA	>40000	61	NA	NA	NA	4.53	1.3	4.36	6	3.6	3.3	2	2	2.25	NA	NA	NA	8
413	2763616932	ballet	novice	female	29	graduate	<$20000	11-100	NA	3.93	3.33	3.62	4.07	2.7	3.36	2.7	3	2.78	2.75	2	3	2	6	1	3
414	2763660918	ballet	expert	other	70	less than HS	<$20000	>40000	40	4.5	3.08	3.69	3.73	1.95	3.14	4	3	3.6	2.25	2	2.75	3	1	1	8
415	2763768163	ballet	expert	male	21	some college	<$20000	10001-20000	10	3.93	3.08	3.33	4.8	2.05	3.57	4.4	2.4	3	2.5	1.5	3.25	1	3	1	6
416	2763881613	ballet	advanced	female	21	less than HS	<$20000	>40000	21	3.86	2.25	3.15	4.27	2.5	3.29	5.6	3.6	3.4	3.25	1.25	3.75	2	1	1	8
417	2764042113	ballet	advanced	NA	NA	NA	NA	NA	30	4.21	3	3.15	5.33	1.2	3.29	4.7	2.75	3.9	2.75	2.5	2.25	NA	NA	NA	NA
418	2764127378	ballet	advanced	NA	NA	NA	NA	NA	20	NA	NA	NA	NA	NA	NA	3.38	3.75	4	3	2.25	3.33	NA	NA	NA	NA
419	2777668883	ballet	expert	female	41	less than HS	100000-149999	>40000	38	5	3.67	3.77	5.07	1.1	3.5	5.7	2.8	3.1	3.25	2.75	1	2	1	6	8
420	2793341110	ballet	intermediate	female	21	graduate	<$20000	10001-20000	8	4.43	2.92	3.15	4.6	1.6	4.14	5.4	2.6	2.6	2.5	2.5	3	2	6	1	6
421	2793641237	ballet	advanced	female	23	less than HS	50000-74999	10001-20000	18	5	2.42	3.85	4.87	2.15	4.71	4.8	3.8	3.4	2	1.75	3	2	1	4	6
422	2794013719	ballet	expert	female	21	less than HS	<$20000	<5	21	4.57	2.58	3.77	3.53	3.15	4.5	6	1.4	1.9	2.75	2.5	1.5	2	1	1	1
423	2794070710	ballet	advanced	female	26	graduate	20000-34999	<5	20	3.79	3.42	3.15	4.27	1.85	3.46	6.1	3	3.4	2.25	1.25	3	2	6	2	1
424	2801908841	ballet	novice	female	24	less than HS	<$20000	101-1000	10	3.43	3.58	3.31	5.07	1.8	4.07	5.3	3	3	2.75	2.25	2.75	2	1	1	4
425	2801912193	ballet	intermediate	female	23	less than HS	<$20000	<5	12	3.08	3.17	3.62	3.71	NA	3.69	3.5	3.2	2.3	2.5	2	3	2	1	1	1
426	2802030147	ballet	intermediate	NA	NA	NA	NA	<5	7	NA	NA	NA	NA	NA	NA	NA	NA	NA	NA	NA	NA	NA	NA	NA	1
427	2802036621	ballet	advanced	female	21	less than HS	150000>	<5	14	4.07	2.58	3.38	4.2	2.35	3.57	4.11	3	3.7	2.75	1.75	3.5	2	1	7	1
428	2802108880	ballet	advanced	female	37	graduate	<$20000	<5	30	4.5	2.67	3.77	4.4	1.3	3.07	5.6	3.4	2.9	3	1.75	3.25	2	6	1	1
429	2802171270	ballet	novice	female	23	less than HS	<$20000	101-1000	1	4.14	2.83	3.38	4.53	2.15	3.29	5.7	4	3.8	3.25	1.25	4	2	1	1	4
430	2802221141	ballet	novice	female	23	less than HS	35000-49999	11-100	1	4.43	3.08	3.85	4.33	2.2	3.43	3.6	2.8	3.2	2.5	1.75	3	2	1	3	3
431	2802222930	ballet	expert	NA	NA	NA	NA	NA	46	4.79	3.25	3.23	5.73	2.25	3.5	5.1	1.8	2.67	2	2.75	1.75	NA	NA	NA	NA
432	2802371711	ballet	intermediate	male	30	less than HS	<$20000	101-1000	NA	2.93	2.92	2.85	4	2.6	3.29	4.5	3.2	3	2.25	2.5	2.75	1	1	1	4
433	2802401872	ballet	intermediate	NA	NA	NA	NA	NA	NA	NA	NA	NA	NA	NA	NA	NA	NA	NA	NA	NA	NA	NA	NA	NA	NA
434	2802773101	ballet	advanced	NA	NA	NA	NA	<5	7	NA	NA	NA	NA	NA	NA	NA	NA	NA	NA	NA	NA	NA	NA	NA	1
435	2802881612	ballet	intermediate	NA	NA	NA	NA	<5	4	NA	NA	NA	NA	NA	NA	NA	NA	NA	NA	NA	NA	NA	NA	NA	1
436	2802891081	ballet	intermediate	female	21	some college	35000-49999	101-1000	4	2.86	2.92	3.15	3.87	2.45	3.5	4	2.75	2.4	2.25	2.5	2.5	2	3	3	4
437	2802912411	ballet	intermediate	female	NA	some college	50000-74999	101-1000	4	2.86	3	2.85	3.93	2.5	3.36	4.7	3	2.67	2.25	2.25	2.5	2	3	4	4
438	2802912781	ballet	intermediate	female	22	some college	50000-74999	101-1000	4	2.86	3	2.85	4.13	2.5	3.36	4	3	2.67	2.25	2.25	2.5	2	3	4	4
439	2802939634	ballet	intermediate	female	26	some college	50000-74999	101-1000	4	2.86	3	3.15	4.27	2.4	3.36	4.7	3	2.67	2.25	2.25	2.5	2	3	4	4
440	2802946902	ballet	intermediate	female	NA	some college	50000-74999	101-1000	4	2.86	3	2.85	3.93	2.5	3.29	4.1	2.8	2.78	2.25	2.25	2.5	2	3	4	4
441	2802966204	ballet	intermediate	female	24	some college	50000-74999	101-1000	4	2.86	3	3.23	4	2.5	3.21	4.7	3	2.67	2.25	2.25	2.5	2	3	4	4
442	2802971668	ballet	intermediate	female	24	some college	50000-74999	101-1000	6	2.86	3	3.08	4.13	2.65	3.43	4.8	2.6	2.67	2.25	2.25	2.5	2	3	4	4
443	2802976129	ballet	intermediate	female	NA	some college	50000-74999	101-1000	4	2.86	3	2.85	3.93	2.5	3.36	4.7	3	2.67	2.25	2.25	2.5	2	3	4	4
444	2802981780	ballet	intermediate	NA	NA	NA	NA	101-1000	4	NA	NA	NA	NA	NA	NA	NA	NA	NA	NA	NA	NA	NA	NA	NA	4
445	2802983171	ballet	intermediate	female	27	some college	50000-74999	101-1000	4	2.86	3	2.85	4	2.5	3.36	4.7	3	2.67	2.25	2.25	2.5	2	3	4	4
446	2802988879	ballet	intermediate	female	NA	some college	50000-74999	101-1000	4	2.86	3	3.15	4	2.4	3.36	4.4	3	2.67	2.25	2.25	2.5	2	3	4	4
447	2802991314	ballet	intermediate	female	NA	some college	50000-74999	101-1000	3	2.86	3	3.15	3.93	2.4	3.36	4.7	3	2.67	2.25	2.25	2.5	2	3	4	4
448	2803001043	ballet	intermediate	female	28	some college	50000-74999	101-1000	3	2.86	3	2.85	3.93	2.5	3.36	4.7	3	2.67	2.25	2.25	2.5	2	3	4	4
449	2803009302	ballet	intermediate	female	22	some college	35000-49999	101-1000	8	2.86	3	3	3.93	2.5	3.36	4.7	3	2.67	2.25	2.25	2.5	2	3	3	4
450	2803016618	ballet	intermediate	female	NA	some college	50000-74999	101-1000	4	2.86	3	2.85	3.93	2.5	3.36	4.7	3	2.67	2.25	2.25	2.5	2	3	4	4
451	2803037034	ballet	intermediate	female	21	some college	50000-74999	101-1000	1	2.86	3	2.85	3.93	2.5	3.36	4.7	3	2.67	2.25	2.25	2.5	2	3	4	4
452	2803310608	ballet	expert	female	62	less than HS	150000>	NA	10	4.79	2.42	3.69	5.8	1.3	3.71	6.2	3.2	4	3.75	2.75	1.5	2	1	7	NA
